# Supplementary material for: MnemoCity Task: Assessment of Childrens Spatial Memory Using Stereoscopy and Virtual Environments
Source: PLoS One. 2016 Aug 31;11(8):e0161858. doi: 10.1371/journal.pone.0161858 (PMC5007040; doi:10.1371/journal.pone.0161858)
Supplement: S1 File — Data used in the analysis. (XLSX) [file pone.0161858.s001.xlsx]

## Sheet: Dataset_rev4
Code	Age	Gender	Direct CBTT Score	Inverse CBTT Score	MnemoCity Score	Type of interaction	US1	US2	SA1	SA2	SA3	SA4	Q3D	Q2_US1	Q2_SA1	PRE1	PRE2	Lang	Satisfaction	Usability
1	5	1	4	3	0	gamepad	5	5	5	5	5	5	5	5	5	2	2	5	2.5	4.5
2	5	1	4	2	1	gamepad	2	3	5	5	3	5	5	5	4	1	1	6	5	5
3	5	1	7	5	1	gamepad	5	5	5	5	5	5	5	5	5	2	2	6	3	4.5
4	5	2	5	4	2	gamepad	5	5	5	4	5	5	2	1	5	2	2	6	3.5	4
5	5	2	5	5	3	gamepad	5	5	5	5	5	5	5	5	5	2	2	6	3	5
6	5	1	5	2	0	gamepad	4	4	5	5	4	5	4	4	4	1	1	6	5	5
7	5	2	3	2	2	gamepad	5	5	5	5	5	5	5	5	5	2	2	6	0	0
8	5	1	2	3	2	gamepad	4	4	5	5	4	5	4	5	5	2	2	5	0	0
9	5	2	6	1	1	gamepad	5	5	5	4	5	5	5	5	5	2	2	6	4.5	4.5
10	5	2	5	2	0	gamepad	4	5	5	5	3	5	5	3	4	1	1	6	3.25	4.5
11	5	1	3	4	1	gamepad	5	4	5	2	1	5	5	5	5	1	0	6	4.5	4.5
12	5	1	4	2	2	gamepad	5	4	4	5	5	4	4	4	4	1	2	5	1.75	5
13	5	1	4	3	1	gamepad	4	5	5	1	4	4	5	1	5	2	2	0	3	4
14	5	2	7	6	0	gamepad	2	3	5	3	5	5	2	2	5	1	2	6	2.25	4
15	5	1	6	5	2	gamepad	5	3	5	4	4	5	4	5	5	2	1	6	5	5
16	5	1	4	3	1	NUI	5	5	5	5	5	5	5	5	5	2	1	6	3	5
17	5	1	6	6	1	NUI	4	3	5	5	5	5	2	4	4	1	2	6	3.5	4
18	5	1	6	2	3	NUI	5	5	4	5	5	5	5	5	5	1	1	6	3.5	3.5
19	5	2	5	4	2	NUI	3	4	5	5	5	5	5	5	5	2	2	6	3.25	5
20	5	1	4	2	2	NUI	5	5	5	5	5	5	5	3	5	1	2	6	3.75	4
21	5	1	4	4	2	NUI	5	5	5	1	5	5	5	5	5	2	2	5	3	5
22	5	1	6	6	0	NUI	5	5	5	3	4	4	1	5	4	2	2	6	2.75	5
23	5	2	5	4	2	NUI	3	5	5	5	5	5	5	3	5	1	1	6	4.5	4
24	5	2	4	3	1	NUI	4	4	4	5	5	4	3	3	4	2	1	6	4.25	5
25	5	1	6	6	2	NUI	5	5	5	5	4	3	5	4	5	1	2	6	4	4
26	5	2	5	6	0	NUI	4	4	4	4	4	4	2	4	4	1	1	6	4.75	5
27	5	1	4	4	2	NUI	5	5	5	4	5	5	3	3	4	2	2	6	3	2.5
28	5	2	5	6	1	NUI	4	5	4	5	5	5	1	5	5	1	2	6	3.5	3.5
29	6	1	3	4	1	gamepad	5	5	5	5	5	5	3	5	5	2	2	6	3.75	3
30	6	1	5	2	1	gamepad	5	1	4	1	5	5	4	3	5	1	2	6	4.25	2
31	6	1	7	5	1	gamepad	2	2	5	5	4	3	2	3	5	1	2	6	2.5	3.5
32	6	2	6	3	2	gamepad	5	5	5	5	5	5	3	1	5	1	2	6	1.75	4
33	6	2	5	4	1	gamepad	4	5	4	3	4	5	4	5	5	2	2	2	2.75	3.5
34	6	2	7	6	4	gamepad	5	5	5	5	5	5	3	5	5	1	1	6	3	5
35	6	1	6	3	3	gamepad	5	5	5	3	5	5	4	3	5	1	2	6	3.75	4.5
36	6	1	6	6	0	gamepad	3	5	5	3	5	4	4	1	4	2	1	6	3.75	3.5
37	6	1	6	4	2	gamepad	3	4	5	4	3	3	4	4	4	2	1	4	5	5
38	6	1	3	6	2	gamepad	5	5	5	5	5	5	3	3	5	2	1	4	4.75	3.5
39	6	2	5	5	2	gamepad	2	5	5	5	4	5	4	3	5	1	1	6	2.75	4.5
40	6	1	7	4	2	gamepad	4	4	5	5	4	5	5	5	5	2	1	6	2.5	5
41	6	1	7	5	0	gamepad	5	5	5	2	1	5	5	1	5	2	1	5	4.75	4.5
42	6	2	8	5	3	gamepad	4	5	4	5	5	5	4	5	5	1	2	6	4.75	5
43	6	2	6	5	0	gamepad	5	5	5	5	5	4	4	5	5	2	2	6	5	4.5
44	6	2	8	8	3	NUI	2	5	5	5	3	5	4	3	5	2	1	6	3	4
45	6	1	6	4	0	NUI	4	4	4	4	3	5	1	4	5	2	1	6	2.5	3.5
46	6	2	8	6	2	NUI	4	3	5	1	1	3	3	4	5	1	1	6	3.25	4.5
47	6	1	4	3	2	NUI	2	5	5	4	3	5	4	4	5	2	2	6	5	5
48	6	2	5	5	0	NUI	5	5	5	5	5	5	3	5	5	1	2	6	3.75	4
49	6	1	5	6	2	NUI	5	5	5	4	5	5	4	4	5	2	2	0	4	4.5
50	6	2	6	5	3	NUI	4	5	5	4	5	2	2	5	5	2	1	6	0	0
51	6	1	6	6	2	NUI	4	5	5	3	4	5	1	4	5	1	1	6	4.75	5
52	6	1	6	7	2	NUI	5	5	5	4	5	5	5	5	5	2	1	6	3.75	4.5
53	6	1	5	5	0	NUI	5	5	5	1	3	5	5	5	5	1	2	6	4.75	4.5
54	6	2	5	5	2	NUI	4	5	5	5	4	5	5	3	4	1	1	6	3.75	3.5
55	6	2	6	6	1	NUI	3	4	5	3	3	4	2	4	5	2	2	6	4	3
56	6	1	7	4	2	NUI	2	4	4	3	5	4	3	2	5	2	1	6	4	4.5
57	6	1	5	7	2	NUI	4	5	5	3	3	5	5	5	5	2	2	6	5	5
58	6	1	5	6	2	NUI	4	5	5	5	5	5	5	5	5	2	2	6	3	5
59	7	1	9	5	3	gamepad	5	4	5	5	5	5	5	4	5	2	2	6	1.75	4
60	7	1	9	11	4	gamepad	4	4	5	5	5	4	5	3	5	2	2	6	2.5	4.5
61	7	2	7	5	3	gamepad	5	5	5	5	5	5	5	5	5	2	2	6	2.75	4
62	7	2	7	8	2	gamepad	5	5	4	3	3	4	1	3	3	1	2	6	4.75	5
63	7	2	8	6	0	gamepad	5	5	5	5	3	5	3	4	5	1	1	6	3.75	5
64	7	1	5	7	1	gamepad	5	5	4	4	3	4	4	3	4	2	2	6	5	3.5
65	7	1	7	5	1	gamepad	3	4	5	5	5	5	5	4	4	2	2	6	3	4
66	7	2	7	4	1	gamepad	5	5	5	5	4	5	5	4	4	1	2	6	4.5	4.5
67	7	2	8	5	3	gamepad	4	5	5	3	5	5	3	4	5	1	1	6	2.25	4
68	7	1	5	4	1	gamepad	3	5	4	4	4	4	1	5	5	1	1	6	3	5
69	7	2	7	9	0	gamepad	3	5	5	4	5	5	5	2	2	1	2	6	5	4.5
70	7	2	7	4	3	gamepad	4	5	5	5	5	5	5	5	5	1	2	6	3	4.5
71	7	1	6	6	3	gamepad	3	5	4	2	3	4	5	3	4	2	2	6	3.5	5
72	7	2	8	3	2	gamepad	2	5	3	4	4	4	5	5	5	1	2	6	2.5	4
73	7	1	7	7	3	gamepad	4	5	5	5	5	5	3	5	5	2	2	6	4.5	4.5
74	7	1	6	9	4	gamepad	5	4	4	5	4	5	3	4	4	1	2	6	5	5
75	7	1	7	6	4	gamepad	5	5	5	5	5	5	5					6	4	4.5
76	7	2	6	6	2	gamepad	5	5	5	5	5	5	3	4	5	1	2	6	4.5	5
77	7	1	5	5	3	NUI	3	5	5	2	1	3	1	5	2	1	1	6	2.75	4.5
78	7	1	8	8	2	NUI	4	5	5	4	4	5	4	4	5	2	2	6	3.25	5
79	7	1	6	5	2	NUI	3	5	5	5	5	5	4	5	5	2	2	6	3.75	3
80	7	2	8	6	1	NUI	1	5	5	3	3	4	3	2	5	1	1	6	3.75	4.5
81	7	1	10	3	4	NUI	4	5	4	4	3	4	3	2	4	1	1	6	4.5	4
82	7	1	7	7	3	NUI	3	5	5	4	4	5	4	3	5	1	2	6	3.5	3
83	7	2	8	8	4	NUI	4	5	4	3	4	4	4	4	4	2	2	6	3	5
84	7	2	7	7	1	NUI	3	5	5	3	3	5	3	4	5	1	1	6	4	4.5
85	7	1	5	6	3	NUI	4	5	5	4	3	4	5	5	5	2	2	6	3	3
86	7	1	8	7	1	NUI	5	4	5	5	5	5	4	2	5	1	1	6	2.75	5
87	7	2	5	2	1	NUI	5	5	5	5	5	5	5	5	5	1	1	6	4.75	4
88	7	1	4	6	2	NUI	4	4	5	4	5	5	5	5	5	2	2	6	4.25	5
89	7	1	4	5	0	NUI	5	5	5	4	3	5	4	5	5	2	2	6	2.75	5
90	7	2	8	6	2	NUI	3	5	5	4	3	5	3	4	5	2	1	6	4.5	4
91	7	2	5	4	0	NUI	4	4	5	5	3	5	2	3	5	1	2	6	4	5
92	7	1	3	2	3	NUI	5	5	4	5	5	2	5	5	5	2	2	6	3	4
93	7	1	6	4	1	NUI	5	4	4	5	5	5	5	5	5	2	2	6	3	4
94	8	1	10	9	4	gamepad	5	5	5	5	3	5	5	5	5	1	2	6	4.75	4.5
95	8	1	6	6	2	gamepad	4	5	5	5	4	5	5	4	5	1	1	6	3.75	4.5
96	8	2	9	7	2	gamepad	4	5	5	3	3	4	3	2	4	1	2	6	2.5	5
97	8	1	9	8	4	gamepad	4	4	5	5	4	4	4	3	5	2	2	6	4.25	5
98	8	1	7	6	3	gamepad	5	5	5	4	3	5	1	5	5	1	2	6	5	5
99	8	1	8	6	2	gamepad	5	5	5	5	5	5	5	5	5	2	2	6	4.25	5
100	8	2	7	6	4	gamepad	5	5	5	4	3	5	4	4	5	1	1	6	3	4.5
101	8	1	9	9	4	gamepad	4	4	5	4	4	5	5	5	5	2	1	6	2.75	4
102	8	2	10	6	2	gamepad	5	5	5	4	5	5	5	5	5	1	2	6	2	5
103	8	1	8	6	3	gamepad	4	5	5	5	5	5	1	4	5	2	2	6	5	4
104	8	2	6	7	4	NUI	5	5	5	3	5	5	2	5	5	2	2	6	0	0
105	8	2	8	6	2	NUI												6	3	4
106	8	1	9	11	4	NUI	4	5	5	4	4	5	4	2	5	1	1	6	3.25	4.5
107	8	1	8	6	3	NUI	3	5	5	5	4	5	4	4	5	2	2	6	4.25	4.5
108	8	1	7	5	2	NUI	4	5	5	4	3	5	3	4	4	1	1	6	4.5	4
109	8	2	10	8	3	NUI	4	4	5	5	4	4	5	5	5	2	1	6	3.75	5
110	8	1	7	7	3	NUI	5	5	5	5	5	5	1	5	5	2	2	6	3.75	3.5
111	8	2	7	6	3	NUI	3	4	4	4	3	4	4	3	4	1	1	6	3.75	4.5
112	8	1	9	6	2	NUI	4	5	4	4	3	4	4	4	5	2	2	6	4	4
113	8	1	4	3	4	NUI	3	5	4	4	3	5	3	5	5	2	2	6	4.5	3
114	8	2	8	7	2	NUI	3	3	4	5	5	4	5	5	5	2	2	6	3.5	5
115	8	2	5	7	3	NUI	5	5	4	3	3	4	4	2	5	1	1	6	4	4.5
116	8	1	6	5	1	NUI	4	5	5	3	3	5	5	5	5	1	2	6	3.75	3.5
117	9	2	11	7	3	gamepad	5	5	4	5	4	5	5	3	4	1	1	6	1.5	5
118	9	1	10	8	4	gamepad	3	5	5	5	5	5	3	2	5	1	2	6	3	3.5
119	9	2	6	5	3	gamepad	4	5	5	5	4	5	4	3	4	2	1	6	4.5	4.5
120	9	1	8	5	4	gamepad	4	5	5	5	4	4	4	4	5	2	1	6	2	4.5
121	9	2	11	7	4	gamepad	5	5	4	5	5	5	5	1	5	2	2	6	2.25	4.5
122	9	1	6	6	0	gamepad	5	4	5	5	5	5	5	5	5	2	2	6	2.25	4.5
123	9	2	8	6	2	gamepad	4	5	4	4	3	4	5	4	5	1	2	6	5	5
124	9	1	8	8	4	gamepad	5	5	5	5	5	5	3	4	5	2	2	6	2.5	4.5
125	9	2	9	9	4	gamepad	5	5	5	4	4	3	1	5	5	1	1	6	4.5	4
126	9	1	6	6	1	NUI	3	4	4	4	3	4	5	5	5	2	2	6	3.75	5
127	9	2	9	4	1	NUI	5	5	5	4	3	5	1	5	5	1	2	6	4.5	5
128	9	1	7	8	3	NUI	5	5	4	4	5	5	5	4	4	1	1	6	3.5	3
129	9	1	11	11	4	NUI	3	5	4	5	3	4	5	3	5	2	1	6	4.75	5
130	9	1	9	6	3	NUI	5	5	4	5	5	5	5	5	5	2	1	6	3.25	4.5
131	9	1	10	7	4	NUI	5	5	4	5	4	5	2	5	5	2	2	6	4	4.5
132	9	2	9	8	2	NUI	5	4	5	4	4	3	4	3	4	1	1	6	3.25	5
133	9	2	9	7	4	NUI	5	5	4	3	3	4	3	4	3	2	2	6	3.5	5
134	9	2	4	8	3	NUI	5	5	4	4	3	3	3	3	4	2	1	4	3.25	4.5
135	9	2	7	8	3	NUI	4	5	5	3	2	3	2	3	3	2	2	6	4.5	4
136	9	1	9	10	2	NUI	4	4	5	4	4	5	5	4	4	1	1	6	3.5	4.5
137	9	1	11	5	3	NUI	5	5	4	4	3	5	3	5	4	2	2	5	3.25	5
138	9	1	11	9	3	NUI	4	4	5	4	5	3	3	5	4	2	2	6	3	3
139	10	2	6	6	3	gamepad	5	5	5	5	4	5	5	5	5	1	1	6	4.5	5
140	10	1	8	4	4	gamepad	3	5	5	5	3	5	3	3	5	1	2	6	2.5	4.5
141	10	2	11	9	3	gamepad	4	5	3	3	2	2	2	4	3	2	2	6	3.25	4.5
142	10	2	6	7	4	gamepad	4	5	3	3	3	4	3	4	5	1	2	6	3	5
143	10	1	7	8	3	gamepad	5	5	4	2	3	3	1	3	4	2	2	5	3	4.5
144	10	1	8	9	2	gamepad	5	4	4	4	3	4	4	3	4	1	2	5	2.25	4.5
145	10	1	7	6	3	gamepad	4	5	5	5	5	5	4	5	5	1	1	6	2.75	3.5
146	10	2	8	10	1	gamepad	3	4	3	1	3	4	1	4	4	1	2	6	3	4
147	10	2	9	6	4	gamepad	3	5	5	5	5	4	5	1	4	1	2	6	3.5	5
148	10	1	9	8	3	gamepad	5	5	5	2	3	4	1	4	5	1	2	4	2.5	5
149	10	1	10	7	4	gamepad	5	5	4	4	3	3	3	4	4	1	2	6	3.75	4.5
150	10	2	9	8	4	gamepad	4	5	4	4	3	4	4	4	5	1	1	6	3.75	4
151	10	1	5	7	4	gamepad	4	4	5	3	3	4	2	3	5	1	2	6	2.25	3.5
152	10	2	9	8	1	NUI	4	5	5	5	5	5	5	5	5	1	2	6	3.5	4
153	10	2	9	4	3	NUI	4	5	5	5	3	5	4	4	5	1	2	5	3.25	4.5
154	10	2	6	5	3	NUI	3	5	5	5	5	4	5	2	3	1	1	6	4.25	4
155	10	2	6	3	3	NUI	3	5	4	5	3	5	1	5	4	2	2	6	3	5
156	10	1	7	6	4	NUI	5	5	5	4	3	4	4	5	5	2	2	6	4	3.5
157	10	1	7	5	3	NUI	2	5	5	4	3	4	4	1	1	1	1	5	5	5
158	10	2	8	7	4	NUI	5	5	5	5	5	5	5	3	5	2	2	6	2.75	4
159	10	2	9	7	3	NUI	3	5	4	3	4	4	2	3	4	2	1	6	5	5
160	10	1	10	6	4	NUI	5	5	5	5	5	5	1	5	5	1	1	6	3.75	5
